# Supplementary material for: Bioactive Hydroxyapatite Aerogels with Piezoelectric Particles
Source: Biomimetics (Basel). 2024 Feb 27;9(3):143. doi: 10.3390/biomimetics9030143 (PMC10968090; doi:10.3390/biomimetics9030143)
Supplement: Supplementary file 1 [file biomimetics-09-00143-s001.zip]

Archive with 1 entries (1 files):
- biomimetics-2759099-supplementary.pdf
